# Supplementary material for: An Umbrella Review of Body Image Concerns, Disordered Eating, and Eating Disorders in Elite Athletes
Source: J Clin Med. 2024 Jul 16;13(14):4171. doi: 10.3390/jcm13144171 (PMC11278087; doi:10.3390/jcm13144171)
Supplement: Supplementary file 1 [file jcm-13-04171-s001.zip]

Archive with 1 entries (1 files):
- jcm-3066724-supplementary.pdf
